# Supplementary material for: Setting Policy Priorities for Front-of-Pack Health Claims and Symbols in the European Union: Expert Consensus Built by Using a Delphi Method
Source: Nutrients. 2019 Feb 14;11(2):403. doi: 10.3390/nu11020403 (PMC6412322; doi:10.3390/nu11020403)
Supplement: Supplementary file 1 [file nutrients-11-00403-s001.zip]

Archive with 10 entries (9 files):
- Proof_Supplementary Materials_Nutrients-425301/
- Proof_Supplementary Materials_Nutrients-425301/Supplementary Material S1.docx
- Proof_Supplementary Materials_Nutrients-425301/Supplementary Material S1.pdf
- Proof_Supplementary Materials_Nutrients-425301/Supplementary material S2.pdf
- Proof_Supplementary Materials_Nutrients-425301/Supplementary material S3.docx
- Proof_Supplementary Materials_Nutrients-425301/Supplementary material S3.pdf
- Proof_Supplementary Materials_Nutrients-425301/Supplementary material S4.pdf
- Proof_Supplementary Materials_Nutrients-425301/Supplementary material S5.docx
- Proof_Supplementary Materials_Nutrients-425301/Supplementary material S5.pdf
- Proof_Supplementary Materials_Nutrients-425301/Supplementary material S6.pdf
